# Supplementary material for: Evaluating the Performance and Implementation of the 2018 Classification of Periodontal Diseases: A Systematic Review and Survey
Source: J Clin Periodontol. 2025 May 7;52(Suppl 29):34–57. doi: 10.1111/jcpe.14170 (PMC12286650; doi:10.1111/jcpe.14170)
Supplement: Supplementary file 1 — Supporting Information S1. Appendix 7: Part 1—Diagnostic accuracy summary table. Appendix 8: Part 1—Prognostic efficacy summary table. Appendix 9: Part 1—Examiner reliability summary table. [file JCPE-52-34-s005.xlsx]

## Sheet: Included studies
Review ID	Title	First author	DOI	Theme?
1	Performance of the 2017 AAP/EFP case definition compared with the CDC/AAP definition in population-based studies	Alicia Morales	https://doi.org/10.1002/jper.21-0276	Diagnostic accuracy
2	Periodontitis in Ischemic Stroke Patients: Case Definition Challenges of the New Classification Scheme (2018)	Cristina Andrada Costea	https://doi.org/10.3390/jcm11030520	Diagnostic accuracy
3	The 2018 EFP/AAP periodontitis case classification demonstrates high agreement with the 2012 CDC/AAP criteria	Gabriela Barbieri Ortigara	https://doi.org/10.1111/jcpe.13462	Diagnostic accuracy
4	Diagnostic performance of the AAP/EFP classification and the CDC/AAP case definition among pregnant women and a practical screening tool for maternal periodontal diseases	Hui-Jun Li	https://doi.org/10.1111/jre.13032	Diagnostic accuracy
5	Diagnostic accuracy of severe periodontitis for Ramfjord teeth based on different classifications	Jiahong Shi	https://doi.org/10.1111/odi.14733	Diagnostic accuracy
6	The 2018 periodontitis case definition improves accuracy performance of full-mouth partial diagnostic protocols	João Botelho	https://doi.org/10.1038/s41598-020-63700-6	Diagnostic accuracy
7	Diagnostic accuracy of severe periodontitis case definitions: Comparison of the CDC/AAP, EFP/AAP, and CPI criteria	Liana F Brito	https://doi.org/10.1002/jper.21-0365	Diagnostic accuracy
8	Accuracy of Panoramic Radiograph for Diagnosing Periodontitis Comparing to Clinical Examination	Vanessa Machado	https://doi.org/10.3390/jcm9072313	Diagnostic accuracy
9	The 2018 classification of periodontal diseases: Its predictive value for tooth loss	Nihad El Sayed	https://doi.org/10.1002/jper.21-0211	Prognostic efficacy
10	Prognostic performance of the 2017 World Workshop classification on staging and grading of periodontitis compared with the British Society of Periodontology's implementation	Himabindu Dukka	https://doi.org/10.1002/jper.21-0296	Prognostic efficacy
11	Long term comparison of the prognostic performance of PerioRisk, periodontal risk assessment, periodontal risk calculator, and staging and grading systems	Muhammad H. A. Saleh	https://doi.org/10.1002/JPER.20-0662	Prognostic efficacy
12	Agreement among international periodontal experts using the 2017 World Workshop classification of periodontitis	Andrea Ravidà	https://doi.org/10.1002/jper.20-0825	Examiner reliability
13	Intra- and inter-examiner reliability in classifying periodontitis according to the 2018 classification of periodontal diseases	Lory Abrahamian	https://doi.org/10.1111/jcpe.13618	Examiner reliability
14	The staging and grading system in defining periodontitis cases: consistency and accuracy amongst periodontal experts, general dentists and undergraduate students	Lorenzo Marini	https://doi.org/10.1111/jcpe.13406	Examiner reliability

## Sheet: Diagnostic accuracy
Review ID	Title	First author	Corresponding author	Corresponding author email	DOI	Year of publication	Country of study	Study aim and/or objectives	Ethical approval obtained?	PPI input?	Conflict of interests reported	Study design	Number of participants (in final analysis)	Diagnotic test outcome reported			Statistical analysis used	Study result (effect size)	Confidence intervals (95% CI)	Conclusion	Appraisal tool used
1	Performance of the 2017 AAP/EFP case definition compared with the CDC/AAP definition in population-based studies	Alicia Morales	Jorge Gamonal Aravena	jgamonal@odontologia.uchile.cl	https://doi.org/10.1002/jper.21-0276	2021	Chile	To compare the prevalence of periodontitis between the AAP/EFP and the CDC/AAP classification system; and (2) to evaluate the accuracy of the new AAP/EFP classification system against the CDC/AAP case definition.	Approved by the human subjects ethics board of Committee of the Faculty of Medicine, at the University of Chile, Chile	Not recorded	The authors have stated explicitly that there are noconflicts of interest in connection with this article.	Cross-sectional study	1456	Diagnostic accuracy of AAP/EFP performance (reference: CDC/AAP classification)	AAP/EFP (Moderate)		Sensitivity	99.7	NR	This study revealed a clear discrepancy in the prevalence of periodontitis between the AAP/EFP and the CDC/AAP classification when using epidemiological data. The AAP/EFP system seems less accurate in an adult population with high prevalence of periodontitis	STROBE
																	Specificity (Sp)	6.8	NR
																	Positive Predictive Value (PPV)	87.7	NR
																	Negative Predictive Value (NPV)	76.5	NR
															AAP/EFP (Severe)		Sensitivity	100	NR
																	Specificity (Sp)	8.3	NR
																	Positive Predictive Value (PPV)	31.6	NR
																	Negative Predictive Value (NPV)	100	NR
2	Periodontitis in Ischemic Stroke Patients: Case Definition Challenges of the New Classification Scheme (2018)	Cristina Andrada Costea	Iulia Cristina Micu	i.cristina.micu@gmail.com	https://doi.org/10.3390/jcm11030520	2022	Romania	Based on this background, the primary aim of this study was to evaluate the diagnostic performance of the 2018 EFP/AAP case definition system in detecting periodontitis against the 2012 CDC/AAP case definition system, by assessing its sensitivity as well as its accuracy, in a group of IS [Ischaemic Stroke] patients.	The study was conducted according to the guidelines of the Declaration of Helsinki and approved by the Ethics Board Committee of the Clinical Rehabilitation Hospital Cluj-Napoca (No. 3/2018).	Not recorded	The authors declare no conflict of interest.	Cross-sectional study	141	Diagnostic accuracy of AAP/EFP performance (reference: CDC/AAP classification)	AAP/EFP (Moderate + Severe)		Sensitivity	98.54	NR	The use of the new 2018 classification system/case definition as a universal classification system in further research would be a mandatory step to obtain relevant information on periodontitis epidemiology and impact, as well as to elaborate treatment strategies	STROBE
																	Specificity (Sp)	25	NR
																	Positive Predictive Value (PPV)	97.82	NR
																	Negative Predictive Value (NPV)	33.33	NR
3	The 2018 EFP/AAP periodontitis case classification demonstrates high agreement with the 2012 CDC/AAP criteria	Gabriela Barbieri Ortigara	Carlos Heitor Cunha Moreira	carlosheitormoreira@gmail.com	https://doi.org/10.1111/jcpe.13462	2020	Brazil	to evaluate the agreement between the 2018 EFP/AAP periodontitis case classification and the 2012 CDC/AAP criteria in periodontitis case definition	NR	Not recorded	no	Cross-sectional study	588	Diagnostic accuracy of AAP/EFP performance (reference: CDC/AAP classification)	AAP/EFP		Sensitivity	100	NR	The 2018 EFP/AAP classification demonstrates high agreement in evaluating a periodontitis case when compared to 2012 CDC/AAP (reference criteria). Our findings contribute to the reliability of this current case definition for surveillance of periodontitis in a rural population with high periodontitis occurrence and its use in future epidemiological surveys	STROBE
																	Specificity (Sp)	43.6	NR
																	Positive Predictive Value (PPV)	47.4	NR
																	Negative Predictive Value (NPV)	100	NR
4	Diagnostic performance of the AAP/EFP classification and the CDC/AAP case definition among pregnant women and a practical screening tool for maternal periodontal diseases	Hui-Jun Li	Lijian Jin	ljjin@hku.hk	https://doi.org/10.1111/jre.13032	2022	China	To compare the profile of periodontal diseases among pregnant women using the CDC/AAP and AAP/EFP systems and attempted to develop a clinically applicable and easy- to-use tool for screening maternal periodontal diseases by general dentists	This study was approved by the Medical Ethics Committee of SZMCH (No. SFYLS [2020]013	Not recorded	no	Cross-sectional study	204	Diagnostic accuracy of AAP/EFP performance (reference: CDC/AAP classification)	AAP/EFP		Sensitivity	100	94.3–100.0	Within the limitations of the study, the present work demonstrates that the AAP/EFP classification has a high agreement with the CDC/AAP definition among pregnant females.	STROBE
																	Specificity (Sp)	92.9	87.4–96.1
																	Positive Predictive Value (PPV)	86.3	76.6–92.4
																	Negative Predictive Value (NPV)	100	97.2–100
5	Diagnostic accuracy of severe periodontitis for Ramfjord teeth based on different classifications	Jiahong Shi	Houxuan Li	lihouxuan3435_0@163.com	https://doi.org/10.1111/odi.14733	2023	China	To evaluate the accuracy of Ramfjord teeth (RT) protocol for the diagnosis of severe periodontitis based on different classifications and explore the misclassification bias such as teeth loss.	Informed consent was obtained from all individual participants included in the study.	Not recorded	All authors declare that they have no conflict of interest.	Cross-sectional study	435	Diagnostic accuracy of Ramfjord index teeth for severe periodontitis compared with FMPE protocol according to three different case definitions.	CDC/AAP		Sensitivity	86.8	82.8 - 90.0	The sensitivity of Ramfjord index teeth for severe periodontitis was highest based on AAP/EFP case definition compared with the CDC/AAP and CCE case definitions. The AAP/EFP evaluation criteria enhanced the practicality of Ramfjord index teeth in the surveillance of severe or stage III/IV periodontitis compared with the CDC/AAP and CCE case definitions.	QUADAS-2
																	Specificity (Sp)	100	93.0 - 100.0
																	Positive Predictive Value (PPV)	100	98.5 - 100.0
																	Negative Predictive Value (NPV)	57	47.4 - 66.1
															AAP/EFP		Sensitivity	92.2	88.9 - 94.7
																	Specificity (Sp)	100	92.6 - 100.0
																	Positive Predictive Value (PPV)	100	98.6 - 100.0
																	Negative Predictive Value (NPV)	67.8	57.0 - 77.0
															CCE		Sensitivity	77.1	72.3 - 81.3
																	Specificity (Sp)	100	94.4 - 100.0
																	Positive Predictive Value (PPV)	100	98.3 - 100.0
																	Negative Predictive Value (NPV)	50	42.1 - 57.9
6	The 2018 periodontitis case definition improves accuracy performance of full-mouth partial diagnostic protocols	João Botelho	João Botelho	jbotelho@egasmoniz.edu.pt	https://doi.org/10.1038/s41598-020-63700-6	2020	Portugal	To compare how the new 2018 EFP/AAP classification performs in full-mouth PRPs for presence and staging of periodontitis, in comparison with the 2012 CDC/AAP.	NR	Not recorded	NR	Cross-sectional study	6940	Diagnostic accuracy of PRP index teeth (Ramfjord) for periodontitis compared with FMPE protocol according to AAP/EFP and CDC/AAP case definitions	CDC/AAP		Sensitivity	40.5	39.4–41.7	The new 2018 classification outperforms the 2012 classification regarding the diagnosis and staging of periodontitis on full-mouth PRPs. This recent case definition has strengthened the utility of PRPs and its improvements certainly explain the observed findings. Also, our findings contribute to the reliability of PRPs and its use in future epidemiological surveys	STARD
																	Specificity (Sp)	99.9	99.8-100.0
																	Positive Predictive Value (PPV)	99.8	99.6-99.9
																	Negative Predictive Value (NPV)	NR	NR
															AAP/EFP		Sensitivity	63.2	62.0-64.3
																	Specificity (Sp)	95.2	94.7-95.7
																	Positive Predictive Value (PPV)	84.5	83.7-85.4
																	Negative Predictive Value (NPV)	NR	NR
														Diagnostic accuracy of PRP index teeth (CPITN) for periodontitis compared with FMPE protocol according to AAP/EFP and CDC/AAP case definitions	CDC/AAP		Sensitivity	41.5	40.4–42.7
																	Specificity (Sp)	99.8	99.7–99.9
																	Positive Predictive Value (PPV)	99.6	99.5-99.8
																	Negative Predictive Value (NPV)	NR	NR
															AAP/EFP		Sensitivity	87.1	86.3–87.9
																	Specificity (Sp)	78.5	77.5–79.5
																	Positive Predictive Value (PPV)	62.7	61.6–63.9
																	Negative Predictive Value (NPV)	NR	NR
														Diagnostic accuracy of PRP index teeth (MB-B) for periodontitis compared with FMPE protocol according to AAP/EFP and CDC/AAP case definitions	CDC/AAP		Sensitivity	49.6	48.4-50.7
																	Specificity (Sp)	99.9	99.8-100.0
																	Positive Predictive Value (PPV)	99.8	99.7-99.9
																	Negative Predictive Value (NPV)	NR	NR
															AAP/EFP		Sensitivity	69.3	68.2–70.4
																	Specificity (Sp)	93	92.4–93.6
																	Positive Predictive Value (PPV)	80.5	79.6–81.5
																	Negative Predictive Value (NPV)	NR	NR
														Diagnostic accuracy of PRP index teeth (MB-B-DB) for periodontitis compared with FMPE protocol according to AAP/EFP and CDC/AAP case definitions	CDC/AAP		Sensitivity	64	62.9–65.1
																	Specificity (Sp)	99.4	99.2–99.
																	Positive Predictive Value (PPV)	99.3	99.1–99.5
																	Negative Predictive Value (NPV)	NR	NR
															AAP/EFP		Sensitivity	79.1	78.1–80.0
																	Specificity (Sp)	91	90.4–91.7
																	Positive Predictive Value (PPV)	78.5	77.6–79.5
																	Negative Predictive Value (NPV)	NR	NR
														Diagnostic accuracy of PRP index teeth (MB-B-DL) for periodontitis compared with FMPE protocol according to AAP/EFP and CDC/AAP case definitions	CDC/AAP		Sensitivity	72.9	71.9–74.0
																	Specificity (Sp)	99.1	98.8–99.3
																	Positive Predictive Value (PPV)	99	98.8–99.3
																	Negative Predictive Value (NPV)	NR	NR
															AAP/EFP		Sensitivity	84.9	84.0–85.7
																	Specificity (Sp)	90.8	90.2–91.5
																	Positive Predictive Value (PPV)	79.4	78.4–80.3
																	Negative Predictive Value (NPV)	NR	NR
7	Diagnostic accuracy of severe periodontitis case definitions: Comparison of the CDC/AAP, EFP/AAP, and CPI criteria	Liana F Brito	Rodrigo O. Rego	rodrigo.rego@ufc.br	https://doi.org/10.1002/jper.21-0365	2021	Brazil	Thus, this study aimed to assess the diagnostic accuracy of different severe periodontitis case definitions, CDC/AAP,EFP/AAP, and the CPI.	The Research Ethics Committee approved the study protocol of the Federal University of Ceará (#1.847.025), and all participants signed an informed consent form.	Not recorded	The authors report no conflicts of interest related to this study.	Cross-sectional study	243	Diagnostic accuracy of AAP/EFP performance (reference: CDC/AAP classification)	EFP/AAP		Sensitivity	81.7	NR	The staging criteria of the classification of periodontal diseases (EFP/AAP), evaluated following clinical AL and PD, as well as CPI, showed high diagnostic accuracy with the CDC/AAP case definitions for severe periodontitis diagnosis. Better diagnostic accuracy was obtained when the EFP/AAP classification and the CPI were compared.	STARD
																	Specificity (Sp)	91.4	NR
																	Positive Predictive Value (PPV)	NR	NR
																	Negative Predictive Value (NPV)	NR	NR
														Diagnostic accuracy of AAP/EFP performance (reference: CPI classification)	EFP/AAP		Sensitivity	92.4	NR
																	Specificity (Sp)	92	NR
																	Positive Predictive Value (PPV)	NR	NR
																	Negative Predictive Value (NPV)	NR	NR
8	Accuracy of Panoramic Radiograph for Diagnosing Periodontitis Comparing to Clinical Examination	Vanessa Machado	Vanessa Machado	vmachado@egasmoniz.edu.pt	https://doi.org/10.3390/jcm9072313	2020	Portugal	To explore the diagnostic accuracy of a Radiographic-based PBL (R-PBL) method as a screening tool for periodontitis, in the form of radiographic bone loss, according to the 2018 case definition in comparison to the 2012 case definition	Research Ethics. Committee of the Regional Health Administration of Lisbon and Tagus Valley, IP (Registration numbers: Process: 3525/CES/2018 and 8696/CES/2018) and the Ethics Committee of Egas Moniz. Registration numbers: Process: 595	Not recorded	NR	Cross-sectional study	456	Diagnostic accuracy of panromaic radiography for periodontitis compared with FMPE protocol according to to AAP/EFP and CDC/AAP case definitions	CDC/AAP		Sensitivity	89.3	86.4–92.1	The tested R-PBL method under the 2018 case definition is a reliable tool in periodontitis case screening. This method is sensitive to the radiographic quality score and does not replace clinical periodontal evaluation, which is indispensable to definitive diagnosis of periodontitis. These results may contribute to supporting the development of automated prediction systems towards periodontitis s…	STARD
																	Specificity (Sp)	55.6	51–60.1
																	Positive Predictive Value (PPV)	78.1	74.3–81.9
																	Negative Predictive Value (NPV)	NR	NR
															AAP/EFP		Sensitivity	100	100–100
																	Specificity (Sp)	65.3	60.9–69.6
																	Positive Predictive Value (PPV)	80.5	76.8–84.1
																	Negative Predictive Value (NPV)	NR	NR

## Sheet: Prognostic efficacy
Review ID	Title	First author	Corresponding author	Corresponding author email	DOI	Year of publication	Country of study	Study aim and/or objectives	Ethical approval obtained?	PPI input?	Conflict of interests reported	Study design	Number of participants (in final analysis)	Diagnotic test outcome reported	Statistical analysis used	Study result (effect size)	p-value	Confidence intervals (95% CI)	Conclusion	Appraisal tool used
9	The 2018 classification of periodontal diseases: Its predictive value for tooth loss	Nihad El Sayed	Nihad El Sayed	nihad.elsayed@med.uni-heidelberg.de	https://doi.org/10.1002/jper.21-0211	2021	Germany	To assess the prognostic value/predictive accuracy and reliability of the 2018 classification system regarding tooth loss.	NR	Not recorded	The authors declare that they have no financial or other relationships that might lead to a conflict of interest.	Retrospective cohort	79	AUC (2018 classification)	ROC analysis - AUC (%)	0.582	N/A	NA	Logistic regression performed showed no considerable difference in predictive value between both classification systems (AUC = 59.2% vs 58.2%), whereas the 1999 classification system showed a slightly better forecast for occurrence of tooth loss.	PROBAST
														AUC (1999 classification)		0.592
10	Prognostic performance of the 2017 World Workshop classification on staging and grading of periodontitis compared with the British Society of Periodontology's implementation	Himabindu Dukka	Iain Chapple	I.L.C.Chapple@bham.ac.uk	https://doi.org/10.1002/jper.21-0296	2021	USA	The aim of this study was to assess the long-term (>10 years) prognostic capability of BSP's implementation (BSP-i) compared with the 2017 WWC, using periodontal-related tooth loss (TLP) as a disease outcome.	University of Michigan Medical School Institutional Review Board (IRBMED) with study identifier HUM00157260/HUM00160933	Not recorded	The authors report no conflicts of interest related to this study.	Retrospective cohort	270	Harrell-C index (2017 WWC)	Prognostic performance of the classification in the multivariate models	0.922	N/A	N/A	Different risk categories of periodontitis as defined by both the 2017 WWC and the BSP implementation of the classification were associated with different risk classes. The overall prognostic performance of the two systems was excellent, with both systems having a Harrell C index score of >0.92.	PROBAST
														Harrell-C index (BSP-i)		0.925
11	Long term comparison of the prognostic performance of PerioRisk, periodontal risk assessment, periodontal risk calculator, and staging and grading systems	Muhammad H. A. Saleh	Henry Greenwell	henry.greenwell@louisville.edu	https://doi.org/10.1002/JPER.20-0662	2021	USA	The primary objective of this study was to validate the association of different categories of four risk assessment models (Staging and grading; Periodontal Risk Assessment (PRA); Periodontal Risk Calculator (PRC); and PerioRisk) with TLP. A secondary objective was to compare the prognostic performance of these models.	The study was approved by the University of Michigan Medical School Institutional Review Board (IRBMED) with the study identifier HUM00157260.	Not recorded	The authors deny any conflicts of interest related to this study. We do not have any financial interests, either directly or indirectly related to the information listed in the paper.	Retrospective cohort	167	Harrell-C index (PerioRisk)	Multilevel multivariate Cox regression frailty models with prognostic discrimination	0.687	N/A	N/A	All PRATs displayed very good predictive capability for TLP. PerioRisk showed the best discrimination and model fit, followed by PRA. Association between TLP and PRATs was significant when the highest and the lowest classes were compared. They were not consistent however between successive classes.	PROBAST
														Harrell-C index (PRA)		0.67
														Harrell-C index (PRC-RS)		0.648
														Harrell-C index (PRC-DS)		0.653
														Harrell-C index (W2017 Stage)		0.653
														Harrell-C index (W2017 Grade)		0.656

## Sheet: Examiner reliability
Review ID	Title	First author	Corresponding author	Corresponding author email	DOI	Year of publication	Country of study	Study aim and/or objectives	Ethical approval obtained?	PPI input?	Conflict of interests reported	Study design	Number of participants (in final analysis)	Diagnotic test outcome reported		Statistical analysis used	Concordance (%)	Study result (effect size)	p-value	Confidence intervals (95% CI)	Conclusion	Appraisal tool used
12	Agreement among international periodontal experts using the 2017 World Workshop classification of periodontitis	Andrea Ravidà	Kenneth Kornman	kkornman@umich.edu	https://doi.org/10.1002/jper.20-0825	2021	USA	To determine the degree of consistency in staging, grading, and extent among individuals trained to manage severe periodontitis cases and with prior exposure to the new periodontitis classification	University of Michigan Medical School Institutional Review Board: Study eResearch ID: HUM00163877, Office for Human Research Protection IRB Registration Number(s): IRB00000246.	Not recorded	The authors declare no conflict of interests related to the content of this manuscript.	Cross-sectional (examiner reliability test)	103	Inter-examiner agreement (Raters: 103 AAP/EFP members) (Reference standard: 5 classification authors)	Stage	kappa agreeement	76.6	0.49	N/A	0.19 - 0.79	Clinicians appropriately trained in the management of periodontal disease patients demonstrated an overall moderate concordance in their diagnostic classification of periodontitis cases utilizing the 2017 World Workshop Classification system. Although severe periodontitis cases displaying well-defined features were consistently rated, gray zones that introduced interpretational complexities decre…	QAREL
															Grade	kappa agreeement	82	0.5	N/A	0.30 - 0.70
															Extent	kappa agreeement	84.8	0.51	N/A	0.23 - 0.77
															Composite (Stage, grade and extent)	kappa agreeement	N/A	0.479	N/A	0.442 - 0.515
13	Intra- and inter-examiner reliability in classifying periodontitis according to the 2018 classification of periodontal diseases	Lory Abrahamian	Lucía Barallat	lbarallat@uic.es	https://doi.org/10.1111/jcpe.13618	2022	Spain	To evaluate the inter-examiner reliability in classifying periodontitis using the 2018 classification of periodontal diseases, when used by postgraduate students, academics, and specialist clinicians trained in European Federation of Periodontology (EFP) and American Academy of Periodontology (AAP) postgraduate-accredited programmes.	Ethical approval for the study was obtained from the Scientific Committee of the Universitat Internacional de Catalunya (UIC) (Barcelona, Spain) (PER-ENC-2018-02).	Not recorded	The authors declare no conflict of interests related to the content of this manuscript.	Cross-sectional (examiner reliability test)	7	Intra-examiner agreement (Rater - 7 Classification experts)	Stage	kappa agreeement	82.3	0.71	<.01	0.48–0.93	In conclusion, notwithstanding the low response rate, the potential selection bias, and clustering of the responses by programme, the data suggest that the use of the 2018 World Workshop on the Classification of Periodontal and Peri-Implant Diseases and Conditions to properly assign the stage, grade, and extent of periodontitis demonstrates high inter-examiner reliability in experts in periodonto…	QAREL
															Grade	kappa agreeement	91.4	0.85	<.01	0.71–0.99
															Extent	kappa agreeement	83	0.52	0.01	0.17–0.87
													174	Inter-examiner agreement (Raters (n): University faculty (77) Specialist clinician (36) Postgraduate student (61))	Stage	Concordance	68.7	N/A	N/A	N/A
															Grade	Concordance	82.4	N/A	N/A	N/A
															Extent	Concordance	75.5	N/A	N/A	N/A
14	The staging and grading system in defining periodontitis cases: consistency and accuracy amongst periodontal experts, general dentists and undergraduate students	Lorenzo Marini	Lorenzo Marini	lorenzo.marini@uniroma1.it	https://doi.org/10.1111/jcpe.13406	2020	Italy	To describe the consistency across time and across examiners in the definition of stage, extent and grade of periodontitis cases amongst periodontal experts, general dentists and undergraduate dental students. The study also compared the case definitions of examiners to a gold standard to verify their accuracy in the assignment of stage, extent and grade of periodontitis	The study protocol was approved by the Department of Oral and Maxillofacial Sciences of Sapienza, University of Rome (Prot. N. 0000598/2020).	Not recorded	The authors declare no conflict of interests related to the content of this manuscript.	Cross-sectional (examiner reliability test)	30	Inter-examiner agreement (Raters (n): Final year undergraduate dental students (10) General dentists (10) Periodontal experts (10) (Reference standard: 1 classification author)	Stage	kappa agreeement	76	0.48	N/A	0.47–0.49	Education, practical skills and calibration might further increase both consistency and accuracy, in particular when an early periodontitis case or a borderline case in a non-smoker and/or non-diabetic patient is defined by general dentists. Further studies evaluating the ability of existing empiric decision-making tools or dedicated software to improve diagnostic skills are encouraged.	QAREL
															Grade	kappa agreeement	82.6	0.37	N/A	0.35–0.39
															Extent	kappa agreeement	71.4	0.45	N/A	0.43–0.46
															Composite (Stage, grade and extent)	kappa agreeement	47.2	N/A	N/A	N/A
