# Supplementary material for: Evaluating the Performance and Implementation of the 2018 Classification of Periodontal Diseases: A Systematic Review and Survey
Source: J Clin Periodontol. 2025 May 7;52(Suppl 29):34–57. doi: 10.1111/jcpe.14170 (PMC12286650; doi:10.1111/jcpe.14170)
Supplement: Supplementary file 2 — Supporting Information S2. Appendix 10: Part 1—Diagnostic accuracy quality appraisal. Appendix 11: Part 1—Prognostic efficacy quality appraisal. Appendix 12: Part 1—Examiner reliability quality appraisal. [file JCPE-52-34-s004.xlsx]

## Sheet: Included Studies
Review ID	Title	First author	DOI	Theme?	Appraisal
1	Performance of the 2017 AAP/EFP case definition compared with the CDC/AAP definition in population-based studies	Alicia Morales	https://doi.org/10.1002/jper.21-0276	Diagnostic accuracy	QUADAS-2
2	Periodontitis in Ischemic Stroke Patients: Case Definition Challenges of the New Classification Scheme (2018)	Cristina Andrada Costea	https://doi.org/10.3390/jcm11030520	Diagnostic accuracy	QUADAS-2
3	The 2018 EFP/AAP periodontitis case classification demonstrates high agreement with the 2012 CDC/AAP criteria	Gabriela Barbieri Ortigara	https://doi.org/10.1111/jcpe.13462	Diagnostic accuracy	QUADAS-2
4	Diagnostic performance of the AAP/EFP classification and the CDC/AAP case definition among pregnant women and a practical screening tool for maternal periodontal diseases	Hui-Jun Li	https://doi.org/10.1111/jre.13032	Diagnostic accuracy	QUADAS-2
5	Diagnostic accuracy of severe periodontitis for Ramfjord teeth based on different classifications	Jiahong Shi	https://doi.org/10.1111/odi.14733	Diagnostic accuracy	QUADAS-2
6	The 2018 periodontitis case definition improves accuracy performance of full-mouth partial diagnostic protocols	João Botelho	https://doi.org/10.1038/s41598-020-63700-6	Diagnostic accuracy	QUADAS-2
7	Diagnostic accuracy of severe periodontitis case definitions: Comparison of the CDC/AAP, EFP/AAP, and CPI criteria	Liana F Brito	https://doi.org/10.1002/jper.21-0365	Diagnostic accuracy	QUADAS-2
8	Accuracy of Panoramic Radiograph for Diagnosing Periodontitis Comparing to Clinical Examination	Vanessa Machado	https://doi.org/10.3390/jcm9072313	Diagnostic accuracy	QUADAS-2
9	The 2018 classification of periodontal diseases: Its predictive value for tooth loss	Nihad El Sayed	https://doi.org/10.1002/jper.21-0211	Prognostic efficacy	PROBAST
10	Prognostic performance of the 2017 World Workshop classification on staging and grading of periodontitis compared with the British Society of Periodontology's implementation	Himabindu Dukka	https://doi.org/10.1002/jper.21-0296	Prognostic efficacy	PROBAST
11	Long term comparison of the prognostic performance of PerioRisk, periodontal risk assessment, periodontal risk calculator, and staging and grading systems	Muhammad H. A. Saleh	https://doi.org/10.1002/JPER.20-0662	Prognostic efficacy	PROBAST
11	Agreement among international periodontal experts using the 2017 World Workshop classification of periodontitis	Andrea Ravidà	https://doi.org/10.1002/jper.20-0825	Examiner reliability	QAREL
12	Intra- and inter-examiner reliability in classifying periodontitis according to the 2018 classification of periodontal diseases	Lory Abrahamian	https://doi.org/10.1111/jcpe.13618	Examiner reliability	QAREL
13	The staging and grading system in defining periodontitis cases: consistency and accuracy amongst periodontal experts, general dentists and undergraduate students	Lorenzo Marini	https://doi.org/10.1111/jcpe.13406	Examiner reliability	QAREL

## Sheet: QUADAS-2
			Domain 1		Domain 2		Domain 3		Domain 4	Global ROB	Global Applicability
Review ID	Title	First author	ROB	Applicability	ROB	Applicability	ROB	Applicability	ROB	ROB	Applicability
1	Performance of the 2017 AAP/EFP case definition compared with the CDC/AAP definition in population-based studies	Alicia Morales	Low risk	Low concern	Low risk	Low concern	Low risk	Low concern	Low risk	Low risk	Low concern
2	Periodontitis in Ischemic Stroke Patients: Case Definition Challenges of the New Classification Scheme (2018)	Cristina Andrada Costea	Low risk	High concern	Low risk	Low concern	Low risk	Low concern	Low risk	Low risk	High concern
3	The 2018 EFP/AAP periodontitis case classification demonstrates high agreement with the 2012 CDC/AAP criteria	Gabriela Barbieri Ortigara	Unclear	Low concern	Low risk	Low concern	Low risk	Low concern	Low risk	Unclear	Low concern
4	Diagnostic performance of the AAP/EFP classification and the CDC/AAP case definition among pregnant women and a practical screening tool for maternal periodontal diseases	Hui-Jun Li	Low risk	High concern	Low risk	Low concern	Low risk	Low concern	Low risk	Low risk	High concern
5	Diagnostic accuracy of severe periodontitis for Ramfjord teeth based on different classifications	Jiahong Shi	Unclear	Unclear	Low risk	Low concern	Low risk	Low concern	Low risk	Unclear	Unclear
6	The 2018 periodontitis case definition improves accuracy performance of full-mouth partial diagnostic protocols	João Botelho	Low risk	Unclear	Low risk	Low concern	Low risk	Low concern	Low risk	Low risk	Unclear
7	Diagnostic accuracy of severe periodontitis case definitions: Comparison of the CDC/AAP, EFP/AAP, and CPI criteria	Liana F Brito	Low risk	Low concern	Low risk	Low concern	Low risk	Low concern	Low risk	Low risk	Unclear
8	Accuracy of Panoramic Radiograph for Diagnosing Periodontitis Comparing to Clinical Examination	Vanessa Machado	Low risk	Low concern	Low risk	Low concern	Low risk	Low concern	Low risk	Low risk	Low concern

## Sheet: PROBAST
			Participants		Predictors		Outcome		Analysis	Global ROB	Global Applicability
Review ID	Title	First author	ROB	Applicability	ROB	Applicability	ROB	Applicability	ROB	ROB	Applicability
9	The 2018 classification of periodontal diseases: Its predictive value for tooth loss	Nihad El Sayed	Low risk	Low concern	Low risk	Low concern	Low risk	Low concern	Low risk	Low risk	Low concern
10	Prognostic performance of the 2017 World Workshop classification on staging and grading of periodontitis compared with the British Society of Periodontology's implementation	Himabindu Dukka	Low risk	Low concern	Low risk	Low concern	Low risk	Low concern	Low risk	Low risk	Low concern
11	Long term comparison of the prognostic performance of PerioRisk, periodontal risk assessment, periodontal risk calculator, and staging and grading systems	Muhammad H. A. Saleh	Low risk	Low concern	Low risk	Low concern	Low risk	Low concern	Low risk	Low risk	Low concern

## Sheet: QAREL
			Leading questions
Review ID	Title	First author	1	2	3	4	5	6	7	8	9	10	11
11	Agreement among international periodontal experts using the 2017 World Workshop classification of periodontitis	Andrea Ravidà	Yes	Yes	Yes	Unclear	Yes	Yes	Yes	No	No	Yes	Yes
12	Intra- and inter-examiner reliability in classifying periodontitis according to the 2018 classification of periodontal diseases	Lory Abrahamian	Yes	Yes	Yes	Unclear	Yes	Yes	Yes	No	Yes	Yes	Yes
13	The staging and grading system in defining periodontitis cases: consistency and accuracy amongst periodontal experts, general dentists and undergraduate students	Lorenzo Marini	Yes	Yes	Yes	Unclear	Yes	Yes	Yes	Unclear	Yes	Yes	Yes
