# Supplementary material for: Evaluating the Performance and Implementation of the 2018 Classification of Periodontal Diseases: A Systematic Review and Survey
Source: J Clin Periodontol. 2025 May 7;52(Suppl 29):34–57. doi: 10.1111/jcpe.14170 (PMC12286650; doi:10.1111/jcpe.14170)
Supplement: Supplementary file 6 — Supporting Information S6. Appendix 16: Part 2—Shortlisting full text. [file JCPE-52-34-s002.xlsx]

## Sheet: EFP_2_Extraction
Review ID	Title	Country of study	Type of paper (Primary research; Quasi experimental; Evidence synthesis; Narrative or opinion piece etc)	PPI input? (Y or N)	Conflict of interests reported	Study design (if appropriate)	Identified facilitator themes	Facilitator corresponding quotes	Identified barrier themes	Barrier corresponding quotes	Other comments	Completed
1	Abdelrasoul, M. & Fouad, A. (2022) 'Calibration of periodontal diagnosis based on the 2017 classification of periodontal diseases among dental interns at a private dental school'. Journal of Clinical Periodontology, 49 pp. 67.										No relevant data	Y
2	Aboalsaud, K. M., Foster, N. L., Yu, S.-H., Sweier, D. G. & Rulli, D. (2023) 'Periodontal staging and grading: An international dental hygiene education survey'. International journal of dental hygiene, 21 (2), pp. 283-290.	US	Primary research	N	N	Survey	Individualised approach to treatment *Promote interdisciplinary working	This case study exemplifies the means by which the new system looks at contributing factors to estimate the aggressiveness of the disease and takes into account individual factors that will likely impact the response to treatment and its desired outcomes. *In addition, the new staging and grading system is based on the medical model. Thus, it is purposefully designed to drive interprofessional co…	Lack of time for implementation *transition from 1999 classification	The main barriers reported were lack of faculty buy-in, lack of information and CE courses covering the new staging and grading system and no time in the curriculum for implementation. These barriers could be attributed to a lack of faculty calibration and insufficient faculty development workshops. *Another significant barrier was the challenge of introducing the new system while also still teac…	NA	Y
3	Abou-Arraj, R. V., Kaur, M., Alkhoury, S., Swain, T. A., Geurs, N. C. & Souccar, N. M. (2021) 'The new periodontal disease classification: Level of agreement on diagnoses and treatment planning at various dental education levels'. Journal of Dental Education, 85 (10), pp. 1627-1639.										No relevant data	Y
4	Ahmedbeyli, C. R., Mammadov, F. Y., Garayev, R. M., Mammadov, A. M. & Guliyeva, V. E. (2020) 'New international classification of periodontal and peri-implant diseases'. Azerbaijan Medical Journal, 2020 (2), pp. 106-110.										Not available in English	Y
5	Akinci, S., Gulsahi, A. & Alaaddinoglu, E. E. (2022) 'How does the periodontitis stage and grade influence extraction decision for dental implant placement?'. Journal of Clinical Periodontology, 49 pp. 67.										Paper not retrieved	N
6	Alawaji, Y. N., Alshammari, A., Mostafa, N., Carvalho, R. M. & Aleksejuniene, J. (2022) 'Periodontal disease prevalence, extent, and risk associations in untreated individuals'. Clinical and experimental dental research, 8 (1), pp. 380-394.	Saudi Arabia	Primary research	N	N	Cohort study	NA	NA	Problems implementing in epidemiological studies (lack fo full mouth IOPAs)	However, the grading is less reliable without a full‐mouth radiographic assessment, which is not routinely conducted or recommended for epidemiological studies. Previous studies either adopted staging only for population‐based data (Botelho et al., 2020) or acknowledged the challenges of using the full matrix of staging, grading, and descriptors of distribution (Germen et al., 2021; Ndjidda Bakar…	NA	Y
7	Almutairi, A. S. (2022) 'Assessment of General Dentists' Knowledge of the new Classification of Periodontal and Peri-implant Diseases and Conditions 2017: A Cross-Sectional study in Saudi Arabia'. Pakistan Journal of Medical and Health Sciences, 16 (2), pp. 540-544.										No relevant data	Y
8	Anonymous (2018) 'New classification of periodontal and peri-implant diseases and conditions'. British dental journal, 225 (1), pp. 5.										Paper not retrieved
9	Babay, N., Alshehri, F. & Al Rowis, R. (2019) 'Majors highlights of the new 2017 classification of periodontal and peri-implant diseases and conditions'. The Saudi dental journal, 31 (3), pp. 303-305.	Saudi Arabia	Narrative	N	N	NA	Individualised diagnosis and treatment planning	This enables the clinician to give individualized diagnosis and tailor made treatment plans for every patient.	NA	NA	NA	Y
10	Botelho, J., Machado, V., Proenca, L. & Mendes, J. J. (2020) 'The 2018 periodontitis case definition improves accuracy performance of full-mouth partial diagnostic protocols'. Scientific reports, 10 (1), pp. 7093.	Portugal	Primary research	N	N	Retrospective analysis	Improvements for epidemiological studies (Use with full mouth partial diagnostic protocols)	Our results confirmed that the new 2018 classification outperforms the 2012 classification regarding the diagnosis of periodontitis and its staging on full-mouth PRPs. *The inclusion of central surfaces (mid-buccal and mid-lingual sites) in the 2018 case definition1,5 has endowed it with a holistic view of the periodontal situation. In other words, by considering all circumferential sites we incr…	Problems implementing in epidemiological studies	In 2012, the Centers for Disease Control (CDC) with the AAP proposed a standard case definition for surveillance periodontitis based on measurements of periodontal probing depth (PPD) and clinical attachment loss (CAL) at interproximal sites4. Ever since this case definition has been widely accepted and applied both in epidemiological and clinical research. In the new 2018 classification, in addi…	NA	Y
11	Brito, L. F., Taboza, Z. A., Silveira, V. R., Teixeira, A. K. & Rego, R. O. (2022) 'Diagnostic accuracy of severe periodontitis case definitions: Comparison of the CDC/AAP, EFP/AAP, and CPI criteria'. Journal of Periodontology, 93 (6), pp. 867-876.										No relevant data	Y
12	Chang, H.-J., Lee, S.-J., Yong, T.-H., Shin, N.-Y., Jang, B.-G., Kim, J.-E., Huh, K.-H., Lee, S.-S., Heo, M.-S., Choi, S.-C., Kim, T.-I. & Yi, W.-J. (2020) 'Deep Learning Hybrid Method to Automatically Diagnose Periodontal Bone Loss and Stage Periodontitis'. Scientific reports, 10 (1), pp. 7531.										No relevant data	Y
13	Chitsazi, M., Babaloo, A. & Mohammadi, H. (2021) 'Questions on the new classification of periodontal and preimplantation diseases'. Journal of advanced periodontology & implant dentistry, 13 (2), pp. 95-96.										No relevant data	Y
14	Ciurea, A., Stanomir, A., Surlin, P., Micu, I. C., Pamfil, C., Leucuta, D. C., Rednic, S., Rasperini, G., Soanca, A., Tigu, A. B., Roman, A., ra, Picos, A. & Delean, A. G. (2024) 'Insights into the Relationship between Periodontitis and Systemic Sclerosis Based on the New Periodontitis Classification (2018): A Cross-Sectional Study'. Diagnostics (Basel, Switzerland), 14 (5),										No relevant data	Y
15	Claydon, N., Thomas, D. W., Adams, R. J., West, N. & Hodge, S. (2022) 'BSP implementation of the 2017 classification of periodontal diseases: a practice retrospective'. British dental journal,	UK	Primary research	N	N	Cross-sectional, retrospective, non-intervention cohort study	Improved communication with colleagues *Individualised treatment and diagnosis *Easy to implement in general practice	An evidence-based classification of periodontal and peri-implant diseases provides clarity and direction for the care of patients, as well as offering improved means of communication with colleagues. *....that each patient should carry a working diagnosis of their periodontal status. In consequence, the 2017 classification empowers clinician-patient partnerships to direct personalised pathways of…	NA	NA	BSP Implementation of the 2018 Classification	Y
16	Coachman, C., Blatz, M. B., Bohner, L. & Sesma, N. (2021) 'Dental software classification and dento-facial interdisciplinary planning platform'. Journal of esthetic and restorative dentistry : official publication of the American Academy of Esthetic Dentistry ... [et al.], 33 (1), pp. 99-106.										No relevant data	Y
17	Costa, R. P., Resende, M. S., Pinto, M. G. & Mendes, L. (2019) 'Periodontal diagnosis: A decision flowchart for the new classification'. Revista Portuguesa de Estomatologia, Medicina Dentaria e Cirurgia Maxilofacial, 60 (4), pp. 189-196.										Not available in English	Y
18	Costea, C. A., Christodorescu, R., ra, Soanca, A., Roman, A., ra, Micu, I. C., Stratul, S. I., Rusu, D., Popescu, D. M., Popa-Wagner, A. & Bulboaca, A. E. (2022) 'Periodontitis in Ischemic Stroke Patients: Case Definition Challenges of the New Classification Scheme (2018)'. Journal of clinical medicine, 11 (3),	Romania	Primary research	N	N	Diagnostic comparison study	High sensitivity for detecting early disease (allowing preventitive treatment)	The high sensitivity value underlines the capacity of the new case definition system to detect periodontitis, including mild periodontal destructions, which greatly favors early treatment.	Impact of changing case definitions on comparing study results *Overestimation of disease prevelance *Misdiagnosis due to misinterpretation	Both the 2012 CDC/AAP and the 2018 EFP/AAP case definition systems use a combination of parameters—clinical attachment loss (CAL) and probing depth (PD)—to define periodontitis, but the threshold values and their combinations are different. This can result in significant differences in periodontitis identification and prevalence values, creating confusion surrounding the associative relationships…	NA	Y
19	Crome, M., Adam, K., Flohr, M., Rahman, A., er & Staufenbiel, I. (2021) 'Application of the inverted classroom model in the teaching module "new classification of periodontal and peri-implant diseases and conditions" during the COVID-19 pandemic'. GMS journal for medical education, 38 (5), pp. Doc89.										No relevant data	Y
20	Cuenin, M. F. & Rasheed, A. (2020) 'Proceedings from the 2017 World Workshop on the Classification of Periodontal and Peri-Implant Diseases and Conditions - Integration in the pre-doctoral clinic setting'. Journal of Dental Education,										No relevant data	Y
21	De Almeida, S. D., Richter, G. M., de Coo, A., Jepsen, S., Kapferer-Seebacher, I., Dommisch, H., Berger, K., Laudes, M., Lieb, W., Loos, B. G., van der Velde, N., van Schoor, N., de Groot, L., Blanco, J., Carracedo, A., Cruz, R. & Schaefer, A. S. (2024) 'A genome-wide association study meta-analysis in a European sample of stage III/IV grade C periodontitis patients <=35 years of age identifies n…										No relevant data	Y
22	Deng, K., Pelekos, G., Jin, L. & Tonetti, M. S. (2021) 'Diagnostic accuracy of self-reported measures of periodontal disease: A clinical validation study using the 2017 case definitions'. Journal of Clinical Periodontology, 48 (8), pp. 1037-1050.										No relevant data	Y
23	Dietrich, T., Ower, P., Tank, M., West, N. X., Walter, C., Needleman, I., Hughes, F. J., Wadia, R., Milward, M. R., Hodge, P. J. & Chapple, I. L. C. (2019) 'Periodontal diagnosis in the context of the 2017 classification system of periodontal diseases and conditions - implementation in clinical practice'. British dental journal, 226 (1), pp. 16-22.										No relevant data	Y
24	Dorri, M. (2018) 'Periodontal diseases: New classification for periodontal diseases'. British dental journal, 225 (8), pp. 686.										No relevant data	Y
25	Du, M., Mo, Y., Li, A., Ge, S. & Peres, M. A. (2023) 'Assessing the surveillance use of 2018 EFP/AAP classification of periodontitis: A validation study and clustering analysis'. Journal of Periodontology, 94 (10), pp. 1254-1265.	China / Singapore	Quasi-experiemental	N	None	Cross-sectional	None	none	Need for comprehensive examination (including radiographs) hampers its use for epidemiological surveillance	The 2018 EFP/AAP classification allows comprehensive assessment; however, it requires full-mouth inspection, which can be time- and labor-intensive in populationbased surveys and epidemiological investigations.29 In the present study, the general population was the target, approximately 70% of the participants had their severity upgraded by the 2018 EFP/AAP classification compared to the correspo…	none	Y
26	Dukka, H., Dietrich, T., Saleh, M. H. A., Troiano, G., Yonel, Z., Ravida, A., Wang, H.-L., Greenwell, H. & Chapple, I. L. C. (2022) 'Prognostic performance of the 2017 World Workshop classification on staging and grading of periodontitis compared with the British Society of Periodontology's implementation'. Journal of Periodontology, 93 (4), pp. 537-547.	USA & UK	Quasi-experiemental	N	None	Retrospective	BSP-I of the 2017 New Classification	The main rationale behind abridging the 2017WWC by the BSP-iwas to simplify the classification process for clinicians in practice, especially general practitioners and dental students. This couldmake treatment outcomesmore predictable and improve our ability to share findings with our patients. A few examples of cases that demonstrate the practical implementation of the BPS-I were published recen…	NA	NA	none	Y
27	El Sayed, N., Rahim-Wostefeld, S., Stocker, F., Behnisch, R., Eickholz, P. & Pretzl, B. (2022) 'The 2018 classification of periodontal diseases: Its predictive value for tooth loss'. Journal of Periodontology, 93 (4), pp. 560-569.	Germany	Primary research	N	N	Retrospective analysis	Predictive value for tooth loss	The 2018 classification of periodontal diseases seems to have a predictive accuracy for tooth loss in cases with high severity.	NA	NA	NA	Y
28	Ertas, K., Pence, I., Cesmeli, M. S. & Ay, Z. Y. (2023) 'Determination of the stage and grade of periodontitis according to the current classification of periodontal and peri-implant diseases and conditions (2018) using machine learning algorithms'. Journal of periodontal & implant science, 53 (1), pp. 38-53.	Turkey	Primary research	N	N	Machine learning	Use of flowcharts to aid classification *Use of machine learning	To overcome these problems, simple and rapid decision flowcharts have been developed and proposed not only to facilitate the performance of fast and accurate periodontitis staging and grading, but also to minimize confusion and inconsistent diagnoses. *The machine learning-based decision system presented herein can facilitate periodontal diagnoses despite its current limitations.	Complexity of the classification system	However, clinicians have had difficulties adopting and applying this classification in daily practice, and many clinicians have complained about difficulties in determining the stage and grade of periodontitis because of the presence of many clinical and radiographic factors that need to be considered in the current classification and in periodontal screening studies	NA	Y
29	Feng, A.-C., Tsai, S.-C., Lin, Y.-P., Tsai, K.-Z. & Lin, G.-M. (2022) 'Erythrocyte indices and localized stage II/III periodontitis in military young men and women: CHIEF oral health study'. BMC oral health, 22 (1), pp. 404.										No relevant data	Y
30	Fidyawati, D., Masulili, S. L. C., Isk, ar, H. B., Suhartanto, H. & Soeroso, Y. (2024) 'Artificial Intelligence for Detecting Periodontitis: Systematic Literature Review'. Open Dentistry Journal, 18 pp. e18742106279454.	Indonesia	Evidence synthesis	N	N	Systematic literature review	Use of machine learning	Artificial intelligence intends to reproduce the cognitive processes of the human being and obtain the same result, in this case, the determination of the diagnosis of a disease with that produced by the clinician, with more accuracy and shorter time.	NA	NA	NA	Y
31	Forrest, J. L. & Lavigne, S. E. (2018) 'What does research tell us about the future of dental hygiene? A New Classification of Periodontal Diseases: A paradigm shift for all!'. Journal of dental hygiene : JDH, 92 (4), pp. 4-5.										No relevant data	Y
32	Galgut, P. (2020) 'A clinical periodontal assessment pro forma incorporating the new periodontal classification'. British dental journal, 229 (2), pp. 115-120.
33	Garyga, V., Pochelu, F., Thivichon-Prince, B., Aouini, W., Santamaria, J., Lambert, F., Maucort-Boulch, D., Gueyffier, F., Gritsch, K. & Grosgogeat, B. (2019) 'GoPerio - impact of a personalized video and an automated two-way text-messaging system in oral hygiene motivation: study protocol for a randomized controlled trial'. Trials, 20 (1), pp. 699.										No relevant data	Y
34	Germen, M., Baser, U., Lacin, C. C., Firatli, E., Issever, H. & Yalcin, F. (2021) 'Periodontitis Prevalence, Severity, and Risk Factors: A Comparison of the AAP/CDC Case Definition and the EFP/AAP Classification'. International journal of environmental research and public health, 18 (7),	Turkey	Quasi-experimental	N	N	Cross-sectional, non-intervention cohort study	Highly sensitive classification	In the new classification, periodontitis is defined as CAL at two non-adjacent teeth. Even though the case definition does not stipulate a threshold (which might avoid misclassification), any numerical CAL value must be defined epidemiologically. Compared to the AAP/CDC definition (a CAL >= 3 mm), Stage I represents early periodontitis, which is difficult to distinguish from advanced gingivitis. …	Determining disease category	In the new classification, periodontitis is defined as CAL at two non-adjacent teeth. Even though the case definition does not stipulate a threshold (which might avoid misclassification), any numerical CAL value must be defined epidemiologically. Compared to the AAP/CDC definition (a CAL >= 3 mm), Stage I represents early periodontitis, which is difficult to distinguish from advanced gingivitis. …	NA	Y
35	Gheorghe, D. N., Nicolae, F. M., Popescu, D. M., Ciobanu, S. & Surlin, P. (2024) 'Clinical and Demographic Profiling of Periodontal Diseases: A Retrospective Analysis Using the 2018 Periodontal Classification Algorithm'. Current health sciences journal, 50 (1), pp. 29-35.										No relevant data	Y
36	Graetz, C., Mann, L., Krois, J., Salzer, S., Kahl, M., Springer, C. & Schwendicke, F. (2019) 'Comparison of periodontitis patients' classification in the 2018 versus 1999 classification'. Journal of Clinical Periodontology, 46 (9), pp. 908-917.										No relevant data	Y
37	Graham, L. & Turner, W. (2020) 'Periodontal Disease in an Ageing Population: Key Considerations in Diagnosis and Management for the Dental Healthcare Professional'. Primary dental journal, 9 (3), pp. 23-28.	UK	Narritive	N	N	NA	Regional implementation strategies	The British Society of Periodontology have produced a flow chart for implementing the 2017 classification in clinical practice11 and Figure 1 outlines an example of how the 2017 classification can be applied. Numerous recent publications provide other examples detailing the application of this new classification	Adapting to new classification challenging. *Difficulties determining reason for tooth loss	Most dentists will be familiar with the publication of the updated disease classification; however, many have found the adaptation to this new classification challenging. *Reasons for previous tooth loss is one of the factors to consider in the new classification and understandably presents dentists with challenges as patients may have had multiple previous dentists and not be able to accurately …	NA	Y
38	Gul, S. N. S., Eminoglu, D. O., Laloglu, E., Aydin, T. & Dilsiz, A. (2024) 'Salivary and serum asprosin hormone levels in the 2018 EFP/AAP classification of periodontitis stages and body mass index status: a case-control study'. Clinical oral investigations, 28 (1), pp. 91.										No relevant data	Y
39	Guler Ayyildiz, B., Karakis, R., Terzioglu, B. & Ozdemir, D. (2024) 'Comparison of deep learning methods for the radiographic detection of patients with different periodontitis stages'. Dento maxillo facial radiology, 53 (1), pp. 32-42.	Turkey	Primary research	N	N	Machine learning	Computer aided diagnostics	Periodontal disease staging is a new and challenging situation for most physicians because it contains many parameters. Computer-aided diagnostic (CAD) provides a second opinion to dentists in diagnosing and classifying pathologies and diseases. *The study stated that the convolutional neural network (CNN) method is similar to dentists' ability to assess radiographically periodontal bone loss and…	Complexity of staging	Periodontal disease staging is a new and challenging situation for most physicians because it contains many parameters. Computer-aided diagnostic (CAD) provides a second opinion to dentists in diagnosing and classifying pathologies and diseases. *The new periodontal disease classification is a complex process that includes staging, grading, and subheadings. Especially during staging, there is a 1…	NA	Y
40	Gurbuz, S. & Altikat, M. (2023) 'The association between periodontitis patients' chief complaints and the stage of periodontitis: A clinical retrospective study'. Clinical oral investigations, 27 (10), pp. 6261-6272.										No relevant data	Y
41	Hadler-Olsen, E., Petrenya, N., Jonsson, B., Steingrimsdottir, O. A., Stubhaug, A. & Nielsen, C. S. (2024) 'Periodontitis is associated with decreased experimental pressure pain tolerance: The Tromso Study 2015-2016'. Journal of Clinical Periodontology, 51 (7), pp. 874-883.										No relevant data	Y
42	Hamdan, N., Al-Waeli, H., Tamimi, F. & Berrizbeitia, F. (2022) 'Development and validation of an online tool for the diagnosis of periodontal diseases based on 2018 classification of periodontal and peri-implant diseases and conditions'. Journal of Clinical Periodontology, 49 pp. 166.										No relevant data	Y
43	Harcke, K., Lindunger, A., Kollinius, E., Gebreslassie, M., Ugarph Morawski, A., Nylen, C., Peterson, M., Yucel-Lindberg, T., Ostenson, C.-G., Skott, P. & Saleh Stattin, N. (2024) 'Observational study of selective screening for prediabetes and diabetes in a real-world setting: an interprofessional collaboration method between public dental services and primary health care in Sweden'. Scandinavian…										No relevant data	Y
44	Harrel, S. K., Cobb, C. M., Sottosanti, J. S., Sheldon, L. N. & Rethman, M. P. (2022) 'Clinical Decisions Based on the 2018 Classification of Periodontal Diseases'. Compendium of continuing education in dentistry (Jamesburg, N.J. : 1995), 43 (1), pp. 52-56.										No relevant data	Y
45	Hellyer, P. (2021) 'Teaching the new periodontal disease classification'. British dental journal, 230 (11), pp. 752.										No relevant data	Y
45	Herrera, D., Berglundh, T., Schwarz, F., Chapple, I., Jepsen, S., Sculean, A., Kebschull, M., Papapanou, P. N., Tonetti, M. S., Sanz, M., Aimetti, M., Blanco, J., Bostanci, N., Bouchard, P., Bozic, D., Buduneli, N., Calciolari, E., Carra, M. C., Cosgarea, R., Cosyn, J., Dannewitz, B., Danser, M., de Tapia, B., de Waal, Y., Derks, J., Dommisch, H., Donos, N., Eaton, K., Eickholz, P., Kuru, B. E., …										No relevant data	Y
45	hi, K. K., Katwal, D., Chang, J., Blanchard, S., Shin, D., Maupome, G., Eckert, G. J. & John, V. (2022) 'Diagnosis and treatment planning using the 2017 classification of periodontal diseases among three dental schools'. Journal of Dental Education, 86 (11), pp. 1521-1528.	USA	Quasi-experimental	N	N	Cross sectional survey	Regional implementation strategies. *Teaching strategies	One example of such dissemination effort was the British Society of Periodontology webinars. These webinars aimed at explaining the contents of the four working groups that drew up the design of the new classification system for UK dentists and dental hygienists on the new classification.5 This type of effort is commendable because the integration of information for determining the stage and grad…	Subjectivity. *Inter rater reliability *Complexity	Additionally, as there are several subjective factors that go into formulating a periodontal diagnosis and treatment plan; there is a high chance of variability in clinical decision making, especially with the many changes from the 1999 classification. *Although consensus training programs for dental students have been introduced, consistency in clinical decision-making among dental students is l…	NA	Y
45	Holtfreter, B., Kuhr, K., Borof, K., Tonetti, M. S., Sanz, M., Kornman, K., Jepsen, S., Aarabi, G., Volzke, H., Kocher, T., Krois, J. & Papapanou, P. N. (2024) 'ACES: A new framework for the application of the 2018 periodontal status classification scheme to epidemiological survey data'. Journal of Clinical Periodontology, 51 (5), pp. 512-521.	Germany	Narrative	N	N	NA	Predictive value for tooth loss *Promotion of interdisciplinary working	Potential advantages of the new classification include a reported ability to reliably predict the incident tooth loss and a lower susceptibility to bias as compared to the Centers for Disease Control and Prevention/ American Academy of Periodontology (CDC/AAP) classification when partial-mouth recording protocols are used. *Moreover, the assessment of grade involves the identification of common r…	Problems implementing in epidemiological studies *Complexity of classification *Difficulty determining gingivitis from early periodontitis	In contrast, the application of the 2018 classification to epidemiological surveys presents some significant challenges. First, it is usually not possible to accurately ascertain the reasons for tooth loss. Thus, the number of missing teeth due to periodontitis cannot be reliably determined. Notably, the few epidemiological studies applying the 2018 system so far have largely excluded tooth loss …	Do EFP need to create an epi implementation guide? This paper sets out to do just that. *Important point - Interestingly, the 2018 classification has already been applied in risk-factor studies, where periodontitis was considered as either the exposure or the outcome (Germen et al., 2021; Iwasaki et al., 2019; Ke et al., 2022). It must be realized, however, that grade already incorporates age, pr…	Y
45	Huynh, A. V., Latimer, J. M., Daubert, D. M. & Roberts, F. A. (2022) 'Integration of a new classification scheme for periodontal and peri-implant diseases through blended learning'. Journal of Dental Education, 86 (1), pp. 51-56.										No relevant data	Y
45	Ibraheem, W. I., Bhati, A. K., Essa Ageeli, F. M., Sufyani, R. A., Ahmed Darraj, M., Ageeli, E. O., Mobarki, K. M., Alhazmi, M. Y. & Mohamed Beshir, S. E. (2024) 'Association between asthma and periodontitis'. Bioinformation, 20 (1), pp. 59-64.										No relevant data	Y
45	Immich, F., Cotti, E., Pirani, C. & Rossi-Fedele, G. (2024) 'What is new in the 2023 European Society of Endodontology S3-level clinical practice guidelines?'. International endodontic journal,										No relevant data	Y
45	Jayawardena, D. S., Yates, R., West, N. X. & Pollard, A. J. (2021) 'Implementing the 2017 Classification of Periodontal and Peri-Implant Diseases - how are we doing in the South West region of the UK?'. British dental journal,	UK	Quasi-experimental	N	N	Retrospective audit	Local implementation strategies	Each country has its own requirements for the 2017 classification due to variations in healthcare needs within different healthcare systems. Therefore, there is a need to implement the world classification of periodontology to suit their own rules and regulations. Several countries including the United Kingdom, United States, Holland and Ireland have recognised and actioned on this point, each wi…	NA	NA	NA	Y
45	Jokstad, A. (2019) 'The 2018 AAP/EFP classification of periodontal diseases, a focus on "risks" as a faux ami and language gone on holiday'. Clinical and experimental dental research, 5 (5), pp. 449-451.										No relevant data	Y
45	Kakar, A., Blanchard, S., Shin, D., Maupome, G., Eckert, G. J. & John, V. (2022) 'Periodontal diagnosis and treatment planning - An assessment of the understanding of the new classification system'. Journal of Dental Education, 86 (12), pp. 1573-1580.										No relevant data	Y
45	Karaaslan, F., Dikilitas, A., Aydin, E. O., Sen, V. & Kurt, S. E. (2021) 'Are there correlations between radiographic grade levels and modified grade levels of periodontitis?'. Journal of Indian Society of Periodontology, 25 (2), pp. 102-105.	Turkey	Quasi-experiemental	N	None	Descriptive study (cross-sectional)	Grade modifiers (i.e., smoking, diabetes)	"Grade modification considering the effects of these parameters in smokersand diabetic individuals provides clinicians the data needed to develop a higher risk-basedtreatment plan." "[...] while no correlation was observed between theradiographic grade and the modified grade in smokers and diabetic patients, increasing the gradescore for these individuals in accordance with the 2017 classificatio…	Radiographic grade	"The radiographic grade measurement is determined according to the bone loss of the worst tooth in themouth, but the worst tooth may have already been extracted. Thus, the radiographic grade may beunderstated. Modifying the grade independently of the radiographic grade avoids this and allowsthe patients to be assigned to a higher risk class to encourage more effective control."	none	Y
45	Ke, L., Nogueira, G. & Thomson, W. M. (2023) 'Influence of case definitions on epidemiological estimates of periodontitis prevalence and its associations with smoking and OHRQoL'. Community dentistry and oral epidemiology, 51 (2), pp. 194-200.	New Zealand	Quasi-experimental	N	None	Cross-sectional	None	None	Need for comprehensive examination (including longitudinal radiographs) to correctly assign stage and grade (i.e., hampering the accurate differentiation between stage III and IV)	Second, staging and grading using the new periodontal classification require detailed records of a patient's periodontal state. Some factors were not included in the interview and dental examination during the survey. In terms of staging, these factors include radiographic bone loss, reasons for tooth loss and the need for complex rehabilitation. For grading, these factors include changes in radi…	none	Y
45	Kim, H.-D., Lee, C.-S., Cho, H.-J., Jeon, S., Choi, Y.-N., Kim, S., Kim, D., Jin Lee, H., Vu, H., Jeong, H.-J. & Kim, B. (2020) 'Diagnostic ability of salivary matrix metalloproteinase-9 lateral flow test point-of-care test for periodontitis'. Journal of Clinical Periodontology, 47 (11), pp. 1354-1361.										No relevant data	Y
45	Klinger, A. (2022) 'Periodontal Classification Revisited: The Classification System in the Test of Time'. Compendium of continuing education in dentistry (Jamesburg, N.J. : 1995), 43 (3), pp. 184-188.										No relevant data	Y
45	Kornman, K. S. & Papapanou, P. N. (2020) 'Clinical application of the new classification of periodontal diseases: Ground rules, clarifications and "gray zones"'. Journal of Periodontology, 91 (3), pp. 352-360.										No relevant data	Y
45	Lee, C.-T., Kabir, T., Nelson, J., Sheng, S., Meng, H.-W., Van Dyke, T. E., Walji, M. F., Jiang, X. & Shams, S. (2022) 'Use of the deep learning approach to measure alveolar bone level'. Journal of Clinical Periodontology, 49 (3), pp. 260-269.	USA	Quasi-experimental	N	None	Cross-sectional	Deep learning (AI)	The DL model provides an accurate and reliable alveolar bone level measurement, RBL stage assignment, and preliminary periodontal diagnosis based on periapical radiographs. DL can be utilized as a tool to assist clinicians in diagnosing periodontitis in the clinic and further making the proper treatment plan	None	None	none	Y
45	Lee, Y.-H., Hong, S.-J., Lee, G.-J., Shin, S.-I., Hong, J.-Y., Chung, S. W. & Lee, Y.-A. (2024) 'Investigation of periodontitis, halitosis, xerostomia, and serological characteristics of patients with osteoarthritis and rheumatoid arthritis and identification of new biomarkers'. Scientific reports, 14 (1), pp. 4316.										No relevant data	Y
45	Li, H.-J., Zhao, D., Xu, X., Yu, R., Zhang, F., Cheng, T., Zheng, Z., Yang, H., Yang, C., Yao, J., Wen, P. & Jin, L. (2022) 'Diagnostic performance of the AAP/EFP classification and the CDC/AAP case definition among pregnant women and a practical screening tool for maternal periodontal diseases'. Journal of periodontal research, 57 (5), pp. 960-968.										No relevant data	Y
45	Malmqvist, S., Str, berg, P., Victorin, I., Boberg, E. & Johannsen, A. (2024) 'The new system for classification of periodontal and peri-implant disease: A questionnaire study of implementation by Swedish dental hygienists'. International journal of dental hygiene,	Sweden	Quasi-experimental	N	None	Cross-sectional	Digital tools	Most (80%) DHs were positive about a digital tool and believed that it could both supplement and support work with the classification system. Digital technology offers tools that could facilitate and improve decision-making and by extension, optimize the patient's care.27,28 Under the new classification system, the individual clinician's input and reasoning are still important29 a nd s hould b e …	Difficulty of application (i.e., additional training needed)	Several DHs stated that the new system was too time-consuming, that it caused stress, that their knowledge was inadequate and that they, therefore, considered it too difficult to use.	none	Y
45	Marini, L., Tomasi, C., Gianserra, R., Graziani, F., i, L., Merli, M., Nibali, L., Roccuzzo, M., Sforza, N. M., Tonetti, M. S., Deli, F., Papi, P., Murro, B. D., Rojas, M. A. & Pilloni, A. (2023) 'Reliability assessment of the 2018 classification case definitions of peri-implant health, peri-implant mucositis, and peri-implantitis'. Journal of Periodontology, 94 (12), pp. 1461-1474.	Italy	Quasi-experimental	N	None	Cross-sectional	none	none	Need for advance education and training in implant dentistry	Complete agreement with the gold standard diagnosis was achieved in just over half of the cases and was unfavorably affected by the absence of longitudinal data and the lack of advanced education and training in implant dentistry.	none	Y
45	Matijevic, N., Stipic, M. & Music, L. (2019) 'Is the 2017 classification of periodontal diseases clinician-friendly? review of the classification through case analysis'. Acta Stomatologica Croatica, 53 (2), pp. 188.										No relevant data	Y
45	Meir, H., Miller, H., Saminsky, M., Huang, Y., Levin, L. & Slutzkey, G. (2023) 'Computer-assisted periodontal classification vs manual classification among dental students: a comparative pilot study'. Quintessence international (Berlin, Germany : 1985), 54 (10), pp. 792-801.	Canada / Israel	Quasi-experimental	N	None	Cross-sectional	App-based classifiers	Our pilot study shows that the PerioClassApp may reliably transform the manual classification process to a more standardized, user friendly digital evaluation of periodontal cases.	None	none	none	Y
45	Meir, H., Miller, H., Saminsky, M., Levin, L. & Slutzkey, G. (2022) 'A digital support system for the new 2017 world workshop periodontal classification - a pilot validation study of the "PerioClassApp"'. Journal of Clinical Periodontology, 49 pp. 58-59.										No relevant data	N
45	Meng, H. X. (2019) '[2018 world new classification of periodontal and peri-implant diseases and conditions]'. Zhonghua kou qiang yi xue za zhi = Zhonghua kouqiang yixue zazhi = Chinese journal of stomatology, 54 (2), pp. 73-78.										Paper not retrieved	N
45	Miyamoto, T., Kumagai, T., Khan, S. & Reddy, M. S. (2019) 'Application of 2017 New Classification of Periodontal Diseases and Conditions to Localized Aggressive Periodontitis: Case Series'. Clinical advances in periodontics, 9 (4), pp. 185-191.	USA	Case series	N	N	Case series	Individualised diagnosis and treatment planning *Prognosis and risk of future progression *Risk factor profiles *Earlier diagnosis	Staging relies on the severity and extent of periodontitis at presentation but also introduces the practical and individualized dimension of case complexity. *Proper grading estimates environmental and genetic risk interactions for future risk, as in this case, in which the patient has the potential to rogress at a similar rate as the mother. *Taking family history of periodontal disease in close…	NA	NA	NA	Y
45	Montero, E., Herrera, D., Sanz, M., Dhir, S., Van Dyke, T. & Sima, C. (2019) 'Development and validation of a predictive model for periodontitis using NHANES 2011-2012 data'. Journal of Clinical Periodontology, 46 (4), pp. 420-429.										Paper not retrieved	N
45	Morales, A., Munoz, G., Corral, C., Espinoza, I., Fuentes, A. D., Cavalla, F., Baeza, M., Jara, G., Giacaman, R. A., Suazo, C., Bevensee, I. & Gamonal, J. (2022) 'Developing a protocol for a preventive oral health exam for elderly people (EDePAM) using E-Delphi methodology'. Brazilian oral research, 36 pp. e013.										No relevant data	Y
45	Morales, A., Strauss, F. J., Hammerle, C. H. F., Rom, ini, M., Cavalla, F., Baeza, M., Sanz, M. & Gamonal, J. (2022) 'Performance of the 2017 AAP/EFP case definition compared with the CDC/AAP definition in population-based studies'. Journal of Periodontology, 93 (7), pp. 1003-1013.										No relevant data	Y
45	Nis, , D., Struillo, X., Vincent-Bugnas, S., Range, H. & Gosset, M. (2019) 'A new classification of periodontal diseases'. Actualites Pharmaceutiques, 58 (589), pp. 49-52.										Paper not retrieved	Y
45	Nisanci Yilmaz, M. N., Bulut, S. & Bakirarar, B. (2022) 'Impact of stage-grade of periodontitis and self-reported symptoms on oral health-related quality of life'. International journal of dental hygiene, 20 (2), pp. 291-300.										No relevant data	Y
45	Novello, S., Ferri, L., Brezulier, D. & Jeanne, S. (2020) '[A new classif ication in Periodontology (Chicago 2017). Impact in Orthodontics]'. Une nouvelle classification en parodontologie (Chicago 2017). Impact en orthodontie., 91 (1), pp. 35-40.										Not available in English	Y
45	Oh, S. L., Yang, J. S. & Kim, Y. J. (2021) 'Discrepancies in periodontal classification among dentists with different educational backgrounds'. Journal of Dental Education, 85 (2), pp. 252.										No relevant data	Y
45	Oh, S.-L., Yang, J. S. & Kim, Y. J. (2021) 'Discrepancies in periodontitis classification among dental practitioners with different educational backgrounds'. BMC oral health, 21 (1), pp. 39.										Paper not retrieved	N
45	Orgeas, G. V., Nastri, L., Ausenda, F., Guglielmi, D., Audagna, M. & Ferrarotti, F. (2022) 'Periodontal diagnosis and AAP-EFP 2017 CLASSIFICATION'. Dental Cadmos, 90 (1), pp. 3-20.										Paper not retrieved	N
45	Ortigara, G. B., Mario Ferreira, T. d. G., Tatsch, K. F., Romito, G. A., re, Ardenghi, T. M., Sfreddo, C. S. & Moreira, C. H. C. (2021) 'The 2018 EFP/AAP periodontitis case classification demonstrates high agreement with the 2012 CDC/AAP criteria'. Journal of Clinical Periodontology, 48 (7), pp. 886-895.										No relevant data	Y
45	Pakdeesettakul, S., Charatkulangkun, O., Lertpimonchai, A., Wang, H.-L. & Sutthiboonyapan, P. (2022) 'Simple flowcharts for periodontal diagnosis based on the 2018 new periodontal classification increased accuracy and clinician confidence in making a periodontal diagnosis: a randomized crossover trial'. Clinical oral investigations, 26 (12), pp. 7021-7031.										No relevant data	N
45	Pan, L. F. & Shi, D. (2024) '[Predictive value of tooth loss risk with 2018 new classification of periodontitis:a literature review]'. Zhonghua kou qiang yi xue za zhi = Zhonghua kouqiang yixue zazhi = Chinese journal of stomatology, 59 (6), pp. 622-626.										Not available in English	Y
45	Parsegian, K., Ayilavarapu, S., Patel, T., Henson, H. A. & Angelov, N. (2021) 'Flowcharts improve periodontal diagnosis by dental and dental hygiene students'. Canadian journal of dental hygiene : CJDH = Journal canadien de l'hygiene dentaire : JCHD, 55 (3), pp. 137-147.	USA	Quasi-experimental	N	None	cross-sectional	Flowcharts (decision tree for diagnosis and one based on the periodontal condition/entitiy)	Flowcharts offer a straightforward approach to improving the accuracy of diagnosing periodontal conditions in a time-effective manner.	None	none	none	Y
45	Patel, J. S., Br, on, R., Tellez, M., Alb, ar, J. M., Rao, R., Krois, J. & Wu, H. (2022) 'Developing Automated Computer Algorithms to Phenotype Periodontal Disease Diagnoses in Electronic Dental Records'. Methods of information in medicine, 61 pp. e125-e133.	USA & Germany	Quasi-experimental	N	None	cross-sectional	Automated computer algorithms	The automated approaches generated in this study can be utilized to automatically document patients’ PD diagnoses because of the fragmented reporting of diagnosis. Next, this phenotype approach could be utilized to first improve the completeness of the EDR data which then can be utilized to study PD. For example, this approach can be utilized to examine the long-term periodontal treatment outcome…	None	none	none	Y
45	Pini Prato, G. & Di Gianfilippo, R. (2021) 'On the value of the 2017 classification of phenotype and gingival recessions'. Journal of Periodontology, 92 (5), pp. 613-618.										No relevant data	Y
45	Raittio, E., Grytten, J., Lopez, R., Blich, C. C., Vettore, M. V. & Baelum, V. 'Applying current European periodontitis clinical practice guidelines is not feasible even for the richest countries in the world'. Community dentistry and oral epidemiology, n/a (n/a),	Denmark	Commentary	N	N	NA	*Well received *	Given the expanding body of literature, this new classification seems to have received a largely positive response from the dental community, and it has been introduced as the basis for clinical treatment practice guidelines by the EFP6,7 and epidemiological investigations8–10 around the world.	*Lack of evidence for superiority e.g prognosis *Benefits and risks of a new classification not considered before introduction *Difficulty implementing in epidemiological studies - prevelance estimates (over estimation) do not align with the public health importance and could lead to unfavourable outcomes for major sections of the population *Increased cost of delivering public health strategies …	Some of us have recently demonstrated that the new classification system did not differ from previous systems in its presuming approach to case definitions and no evidence has been presented for the superiority of the new classification system over previous models for the prediction of clinically important outcomes. *Furthermore, its development was not based on a balanced assessment of the poten…
45	Raittio, E. & Baelum, V. (2023) 'Justification for the 2017 periodontitis classification in the light of the Checklist for Modifying Disease Definitions: A narrative review'. Community dentistry and oral epidemiology, 51 (6), pp. 1169-1179.										No relevant data	Y
45	Ramya, V., Hussain, S. T., Padmanabhan, P. & Harshitha, R. T. (2019) 'Personalised periodontal medicine-a paradigm shift'. Indian Journal of Public Health Research and Development, 10 (11), pp. 3274-3277.										No relevant data	Y
45	Ravida, A., Qazi, M., Troiano, G., Saleh, M. H. A., Greenwell, H., Kornman, K. & Wang, H.-L. (2020) 'Using periodontal staging and grading system as a prognostic factor for future tooth loss: A long-term retrospective study'. Journal of Periodontology, 91 (4), pp. 454-461.										No relevant data	Y
45	Ravida, A., Rodriguez, M. V., Saleh, M. H. A., Galli, M., Qazi, M., Troiano, G., Wang, H.-L. & Moreno, P. G. (2021) 'The correlation between history of periodontitis according to staging and grading and the prevalence/severity of peri-implantitis in patients enrolled in maintenance therapy'. Journal of Periodontology, 92 (11), pp. 1522-1535.										No relevant data	Y
45	Ravida, A., Travan, S., Saleh, M. H. A., Greenwell, H., Papapanou, P. N., Sanz, M., Tonetti, M., Wang, H.-L. & Kornman, K. (2021) 'Agreement among international periodontal experts using the 2017 World Workshop classification of periodontitis'. Journal of Periodontology, 92 (12), pp. 1675-1686.										No relevant data	Y
45	Ravida, A., Troiano, G., Qazi, M., Saleh, M. H. A., Lo Russo, L., Greenwell, H., Giannobile, W. V. & Wang, H.-L. (2020) 'Development of a nomogram for the prediction of periodontal tooth loss using the staging and grading system: A long-term cohort study'. Journal of Clinical Periodontology, 47 (11), pp. 1362-1370.										No relevant data	Y
45	Raza, M., Abud, D. G., Wang, J. & Shariff, J. A. (2024) 'Ease and practicability of the 2017 classification of periodontal diseases and conditions: a study of dental electronic health records'. BMC oral health, 24 (1), pp. 621.										No relevant data	Y
45	Relvas, M., Lopez-Jarana, P., Monteiro, L., Pacheco, J. J., Braga, A. C. & Salazar, F. (2022) 'Study of Prevalence, Severity and Risk Factors of Periodontal Disease in a Portuguese Population'. Journal of clinical medicine, 11 (13),										No relevant data	Y
45	Romano, F., Perotto, S., Castiglione, A. & Aimetti, M. (2019) 'Prevalence of periodontitis: misclassification, under-recognition or over-diagnosis using partial and full-mouth periodontal examination protocols'. Acta odontologica Scandinavica, 77 (3), pp. 189-196.										No relevant data	Y
45	Ruetters, M., Gehrig, H., Kronsteiner, D., Schuessler, D. L. & Kim, T.-S. (2022) 'Prevalence of endo-perio lesions according to the 2017 World Workshop on the Classification of Periodontal and Peri-Implant Disease in a university hospital'. Quintessence international (Berlin, Germany : 1985), 53 (2), pp. 134-142.										No relevant data	Y
45	Sanchez-Otalvaro, L.-M., Jimenez-Rivero, Y., Velasquez, R.-A. & Botero, J.-E. (2022) 'Development and testing of a mobile application for periodontal diagnosis'. Journal of clinical and experimental dentistry, 14 (3), pp. e269-e273.	Colombia	Quasi-experimental	N	None	Cross-sectional	Development of PerioSmart App (mobile app)	Participants said that when they used the app, the questions were very specific about periodontal parameters that define the periodontal condition and therefore improved their understanding of the new classification system. In contrast, during mental diagnosis, they depended on previous knowledge and had to look up the definition of each periodontal condition. While this would be normal in the le…	None	None	None	Y
45	Sanz, M., Papapanou, P. N., Tonetti, M. S., Greenwell, H. & Kornman, K. (2020) 'Guest Editorial: Clarifications on the use of the new classification of periodontitis'. Journal of Clinical Periodontology, 47 (6), pp. 658-659.										No relevenat data	Y
45	Sasaki, T., Otsuka, K., Yoshikawa, Y., Omagari, K., Hashimoto, T., Suzuki, K. & Tamura, A. (2023) 'Tooth Loss as a Predictor of Postoperative Complications and Prognosis in Patients with Colorectal Cancer'. Journal of Gastrointestinal Cancer, 54 (4), pp. 1261-1267.										No relevenat data	Y
45	Schwendicke, F., Krois, J., Engel, A. S., Seidel, M. & Graetz, C. (2020) 'Long-term periodontitis treatment costs according to the 2018 classification of periodontal diseases'. Journal of dentistry, 99 pp. 103417.	Germany	Primary research	N	N	Cohort study	Individualised treatment planning Correlation with cost effectiveness Correlation with tooth loss	The 2018 classification is assumed to have prognostic value towards future treatment successes and the required treatment efforts, allowing individualized treatment planning [2]. If so, it should also reflect treatment costs during active periodontal treatment (APT), but also longterm during supportive periodontal treatment (SPT). This would allow to guide patients and other decision-makers towar…	Complexity for data collection in research	Further data which may be required for fully applying the new classification, like the presence of plaque, masticatory dysfunction, bite collapse, drifting or flaring were not consistently available and hence not used for the present study	NA	Y
45	Shao, J. L., Yu, Y., Lyu, C. X. & Ge, S. H. (2022) '[Introduction and interpretation of the European Federation of Periodontology S3 level clinical practice guideline for treatment of periodontitis]'. Zhonghua kou qiang yi xue za zhi = Zhonghua kouqiang yixue zazhi = Chinese journal of stomatology, 57 (12), pp. 1202-1208.										No relevant data	Y
45	Shi, J., Zhou, N., He, B., Hong, X., Guo, W., Jiang, L., Wang, C., Lei, L. & Li, H. (2023) 'Diagnostic accuracy of severe periodontitis for Ramfjord teeth based on different classifications'. Oral Diseases,										Paper not retrieved	N
45	Shimchuk, A. A., Weinstein, B. F. & Daubert, D. M. (2021) 'The impact of a change in classification criteria on the prevalence of peri-implantitis: A cross-sectional analysis'. Journal of Periodontology, 92 (9), pp. 1339-1346.										No relevant data	Y
45	Siqueira, R., Andrade, N., Yu, S.-H., Kornman, K. S. & Wang, H.-L. (2021) 'Challenges and Decision Making for the Classification of Two Complex Periodontal Cases'. Clinical advances in periodontics, 11 (2), pp. 103-110.										No relevant data	Y
45	Smitha, K., Maria Thomas, J., Shankareswari, T. R., Affsha, S. & Anvitha, D. (2020) 'Critical appraisal of the classification of periodontal and peri-implant diseases and conditions (2017)'. Oral Diseases, 26 (5), pp. 1090-1091.										No relevant data	Y
45	Steigmann, L., Sommer, C., Kornman, K. S. & Wang, H.-L. (2021) 'Staging and Grading Discussion of Borderline Cases in Gray Zones'. Clinical advances in periodontics, 11 (2), pp. 98-102.	USA	Quasi-experimental	N	None	Case series (2 cases)	None	None	Gray Zones' cases require more clinical judgement as the will not fit strict decision algorythms	Borderline cases require clinicians to additionally rely on their clinical judgement to overcome strict algorithmic assessments outside of the parameters of the general guidelines in order to arrive at an appropriate diagnosis and treatment plan.	None	Y
45	Stodle, I. H., Sen, A., Hovik, H., Verket, A., Koldsl & , O. C. (2023) 'Association between periodontitis stages and self-reported diseases in a Norwegian population: the HUNT study'. BMC oral health, 23 (1), pp. 999.										Paper not retrieved	N
45	Stodle, I. H., Verket, A., Hovik, H., Sen, A., Koldsl & , O. C. (2021) 'Prevalence of periodontitis based on the 2017 classification in a Norwegian population: The HUNT study'. Journal of Clinical Periodontology, 48 (9), pp. 1189-1199.										Paper not retrieved	N
45	Sutthiboonyapan, P., Wang, H.-L. & Charatkulangkun, O. (2020) 'Flowcharts for Easy Periodontal Diagnosis Based on the 2018 New Periodontal Classification'. Clinical advances in periodontics, 10 (3), pp. 155-160.	USA & Thailand	Quasi-experimental	N	None	Case series (3 cases)	Diagnostic flowchart for health, gingivitis, periodontitis	The major benefit of the proposed flowcharts is to aid clinicians to a simple and quick screening so a correct periodontal diagnosis can be obtained. In contrast to the other decision tree,4 the proposed flowchart provides criteria to differentiate periodontal health, gingivitis, and periodontitis according to the 2018 case definition in the same flowchart, which makes it easier to follow. Additi…	None	None	None	Y
45	Takedachi, M., Shimabukuro, Y., Sawada, K., Koshimizu, M., Shinada, K., Asai, H., Mizoguchi, A., Hayashi, Y., Tsukamoto, A., Miyago, M., Nishihara, F., Nishihata, T., Shimabukuro, M., Kurakami, H., Sato, T., Hamazaki, Y., Iwayama, T., Fujihara, C. & Murakami, S. (2022) 'Evaluation of periodontitis-related tooth loss according to the new 2018 classification of periodontitis'. Scientific reports, 1…										No relevant data	Y
45	Tokede, B., Br, on, R., Lee, C.-T., Lin, G.-H., White, J., Yansane, A., Jiang, X., Kalenderian, E. & Walji, M. (2024) 'Development and validation of a rule-based algorithm to identify periodontal diagnosis using structured electronic health record data'. Journal of Clinical Periodontology, 51 (5), pp. 547-557.	USA					Electronic health records based algorythm	Methods for suggesting a periodontal diagnosis using EHR-recorded clinical data can be implemented with moderate accuracy. The reliability of the automated system is highly contingent upon the quality of the EHR data. Gray-zone cases exist where clinical judgement is required to determine a diagnosis. When accurate and complete clinical data is available in the EHR, an algorithm following the gui…	None	None	None	Y
45	Tonetti, M. S. & Sanz, M. (2019) 'Implementation of the new classification of periodontal diseases: Decision-making algorithms for clinical practice and education'. Journal of Clinical Periodontology, 46 (4), pp. 398-405.										No relevant data	Y
45	Trindade, D., Carvalho, R., Machado, V., Chambrone, L., ro, Mendes, J. J. & Botelho, J. (2023) 'Prevalence of periodontitis in dentate people between 2011 and 2020: A systematic review and meta-analysis of epidemiological studies'. Journal of Clinical Periodontology, 50 (5), pp. 604-626.										No relevant data	Y
45	Varela-Lopez, A., Bullon, B., Gallardo, I., Quiles, J. L. & Bullon, P. (2024) 'Association of specific nutritional intake with periodontitis'. BMC oral health, 24 (1), pp. 640.										No relevant data	Y
45	Velosa-Porras, J. & Rodriguez Malagon, N. (2024) 'Prevalence and social determinants of periodontal disease in Colombian pregnant women'. Community dentistry and oral epidemiology, 52 (2), pp. 207-216.										No relevant data	Y
45	Verhulst, M. J. L., Teeuw, W., J., Bizzarro, S., Muris, J., Su, N., Nicu, E. A., Nazmi, K., Bikker, F. J. & Loos, B. G. (2019) 'A rapid, non-invasive tool for periodontitis screening in a medical care setting'. BMC oral health, 19 (1), pp. 87.										No relevant data	Y
45	Wadia, R. (2020) 'The Updated Periodontal Classification: Answers to 10 Common Questions'. Primary dental journal, 8 (4), pp. 18-21.										No relevant data	N
45	Wadia, R., Walter, C., Chapple, I. L. C., Ower, P., Tank, M., West, N. X., Needleman, I., Hughes, F. J., Milward, M. R., Hodge, P. J. & Dietrich, T. (2019) 'Periodontal diagnosis in the context of the 2017 classification system of periodontal diseases and conditions: presentation of a patient with periodontitis localised to the molar teeth'. British dental journal, 226 (3), pp. 180-182.										No relevant data	Y
45	Walter, C., Chapple, I. L. C., Ower, P., Tank, M., West, N. X., Needleman, I., Hughes, F. J., Wadia, R., Milward, M. R., Hodge, P. J. & Dietrich, T. (2019) 'Periodontal diagnosis in the context of the BSP implementation plan for the 2017 classification system of periodontal diseases and conditions: presentation of a pair of young siblings with periodontitis'. British dental journal, 226 (1), pp. …										No relevant data	Y
45	Walter, C., Chapple, I. L. C., Ower, P., Tank, M., West, N. X., Needleman, I., Wadia, R., Milward, M. R., Hodge, P. J. & Dietrich, T. (2019) 'Periodontal diagnosis in the context of the BSP implementation plan for the 2017 classification system of periodontal diseases and conditions: presentation of a patient with severe periodontitis following successful periodontal therapy and supportive period…										No relevant data	Y
45	Walter, C., Chapple, I. L. C., Ower, P., Tank, M., West, N. X., Needleman, I., Wadia, R., Milward, M. R., Hodge, P. J. & Dietrich, T. (2019) 'Periodontal diagnosis in the context of the BSP implementation plan for the 2017 classification system of periodontal diseases and conditions: presentation of a patient with a history of periodontal treatment'. British dental journal, 226 (4), pp. 265-267.										No relevant data	Y
45	Walter, C., Ower, P., Tank, M., West, N. X., Needleman, I., Hughes, F. J., Wadia, R., Milward, M. R., Hodge, P. J., Chapple, I. L. C. & Dietrich, T. (2019) 'Periodontal diagnosis in the context of the 2017 classification system of periodontal diseases and conditions: Presentation of a middle-aged patient with localised periodontitis'. British dental journal, 226 (2), pp. 98-100.										No relevant data	Y
45	West, N., Chapple, I., Claydon, N., D'Aiuto, F., Donos, N., Ide, M., Needleman, I. & Kebschull, M. (2021) 'BSP implementation of European S3 - level evidence-based treatment guidelines for stage I-III periodontitis in UK clinical practice'. Journal of dentistry, 106 pp. 103562.										No relevant data	Y
45	West, N., Chapple, I., Culshaw, S., Donos, N., Needleman, I., Suvan, J., Nibali, L., Patel, A., Preshaw, P. M. & Kebschull, M. (2024) 'BSP Implementation of Prevention and Treatment of Peri-implant Diseases - The EFP S3 Level Clinical Practice Guideline'. Journal of dentistry, pp. 104980.										No relevant data	Y
45	Winkler, P., Dannewitz, B., Nickles, K., Petsos, H. & Eickholz, P. (2022) 'Periodontitis grading using interdental attachment loss instead of radiographic bone loss'. Journal of Clinical Periodontology, 49 pp. 154.	Germany	Quasi-experimental	N	None	cross-sectional	Use of interdental CAL instead of radiographs for grade assignement	Grade assignment by interdental CAL may be used in epidemiologic studies where radiographs are not available.	None	None	None	Y
45	Yanaranci, S., Laosrisin, N., Sriprasertsuk, A., Panrin, P. & Nantakeeratipat, T. (2024) 'The Association of Maternal Periodontal Diseases in the Postpartum Period with Preterm Low Birth Weight'. The journal of contemporary dental practice, 25 (2), pp. 99-106.										No relevant data	Y
